# Supplementary material for: Risk prediction models for permanent pacemaker implantation following transcatheter aortic valve replacement: a systematic review and meta-analysis
Source: Front Cardiovasc Med. 2025 Sep 25;12:1563597. doi: 10.3389/fcvm.2025.1563597 (PMC12507885; doi:10.3389/fcvm.2025.1563597)
Supplement: Supplementary file 2 [file Table2.xlsx]

## Sheet: Sheet1
Domain		Data extracted
General information	Overall information*	Authors, Publication year, Title
	Paper information*	Number of models developed
Study population	Source of data◦*	Study type/design
	Participants◦*	Eligibility criteria, Geographical location, and Patient characteristics
Methods	Outcome to be predicted	Outcome under investigation, Prediction horizon, Event definition
	Model development	Modelling method
	Model validation	Method of internal validation, method of external validation
Results	Sample size◦*	Number of participants, number of participants with outcome
	Predictors	Predictors in the final model (HR / Beta with 95% CIs and SE)
	Model performance◦*	Calibration measures (calibration plot interpretation, observed/expected ratio), Discrimination measures (C-Index with 95% CIs and SE, AUC)
Internal validation		All domains marked with◦
External validation		All domains marked with*
