# Supplementary material for: Risk prediction models for permanent pacemaker implantation following transcatheter aortic valve replacement: a systematic review and meta-analysis
Source: Front Cardiovasc Med. 2025 Sep 25;12:1563597. doi: 10.3389/fcvm.2025.1563597 (PMC12507885; doi:10.3389/fcvm.2025.1563597)
Supplement: Supplementary file 3 [file Table3.xlsx]

## Sheet: Sheet1
GENERAL INFORMATION				VALIDATION	DATA SOURCE			PATIENT CHARACTERISTICS DEVELOPMENT COHORT				PATIENT CHARACTERISTICS INTERNAL VALIDATION SPLIT/ 2nd COHORT or EXTERNAL VALIDATION				COMMENTS
Paper Nr.	First author	Year	Type (D = Development, V = Validation paper)	Paper Validated (Author / Year)	Source data (RC = Retrospective Cohort, PC = Prospect Cohort, MC = Multicenter Dataset, NR = National Registry)	Region	Patient recruitment years	Patients (n)	New-onset conduction disturbance(n)	Age M (median) m (mean)	Male / Female %	Patients (n)	New-onset conduction disturbance(n)	Age M (median) m (mean)	Male / Female %	NA = not assessed NI = no information ˅=external validation paper cohort
1	Agasthi P	2023	D		RC	United States of America	2014-2017	964†	189	m 80.9 (±8.7)	57.9/42.1					† follow-up duration 30d
								657‡	176	m 80.7 (±8.2)	57.4/42.6					‡ follow-up duration 1 year
2	Barrett CD	2023	D / V		RC	United States of America	2013-2019	483	78	NI	NI	123	20	NI	NI
3	Black GB	2023	V	Kiani S 2019	PC	United States of America	2019-2020					661	48	NI	59.2/40.8
4	Kiani S	2019	D / V		RC	United States of America	2013-2018	778	57	m 79.2 (±8.6)	57.6/42.4	367	30	m 76.8 (±9.6)	58/42	30d
5	Liu J	2024	D		RC	China	2016-2022	184	57	m 72.7 (±5.4)	56.5/43.5
6	Maeno Y	2016	D / V		PC	United States of America	2013-2016	240	35	NI	60/40	105	NI	NI	NI
7	Qi Y	2023	D / V		RC	China	2015-2022	336	48	m 75.69 (±7.11)	42.3/57.7	48	6	m 73.79 (±8.04)	52.1/47.9
8	Shivamurthy P	2020	V	Vejpongsa P 2018	RC	United States of America	2011-2017					917	90	NI	50.5/49.5
9	Truong VT	2020	D		RC	United States of America	2011-2019	557	95	m 80 (±9)	51.9/48.1
10	Tsushima T	2020	D / V		RC	United States of America	2011-2018	507	NI	NI	49.7/50.3	381	NI	NI	52.2/47.8
11	Vejpongsa P	2018	D / V		RC	United States of America	2012-2014	18400	1825	NI	49.5/50.5	17010	2130	NI	NI
