# Supplementary material for: Risk prediction models for permanent pacemaker implantation following transcatheter aortic valve replacement: a systematic review and meta-analysis
Source: Front Cardiovasc Med. 2025 Sep 25;12:1563597. doi: 10.3389/fcvm.2025.1563597 (PMC12507885; doi:10.3389/fcvm.2025.1563597)
Supplement: Supplementary file 4 [file Table4.xlsx]

## Sheet: Sheet1
INFORMATION	Paper Nr.	1		2	3	4	5	6	7	8	9
	First author	Agasthi P		Barrett CD	Kiani S	Liu J	Maeno Y	Qi Y	Truong VT	Tsushima T	Vejpongsa P
	Journal	World Journal of Cardiology		Catheterization and cardiovascular interventions : official journal of the Society for Cardiac Angiography & Interventions.	JACC: Cardiovascular Interventions	Chinese Journal of Interventional Cardiology	JACC: Cardiovascular Imaging	European Journal of Medical Research	Pacing and clinical electrophysiology : PACE	JACC: Clinical Electrophysiology	Structural Heart
	Year	2023		2023	2019	2024	2016	2023	2020	2020	2018
	candidate	147	163	36	44	36	31	40	36	23	23
PREDICTORS	(n)	5	5	5	4	3	3	4	5	4	6
	Baseline characteristics			prior myocardial infarction	history of syncope					HTN
	CTA data	right brachiocephalic artery to aortic annulus distance to patient height ratio	right brachiocephalic artery to aortic annulus distance to patient height ratio			aortic angle (>54.5°)
		right brachiocephalic artery to aortic annulus distance
	electrocardiographic data	RBBB	RBBB	RBBB	baseline RBBB		RBBB	prior RBBB	baseline RBBB	RBBB	RBBB
				PR interval (>200 ms)	baseline QRS duration (>140 ms)				PR interval	first-degree AVB	LBBB and sinus bradycardia
									delta PR		LBBB without sinus bradycardia
									QRS interval		sinus bradycardia without LBBB
									delta QRS		2nd degree AVB
	echocardiogram data		mitral valve diastolic mean gradient by continuous wave doppler				NCC-DLZ CA	pre-procedural AVA
			left ventricular outflow tract horizontal diameter				MS length	AVA ratio
								AVA-PNA ratio
	TAVR procedural characteristics	self-expanding valves	distance of right coronary artery to basal ring	self-expandable valve	valve oversizing (≥16%)	oversizing ratio (122.9%)				self-expanding valve use	transfemoral approach
		prohibitive risk for surgery		valve-in-valve procedure		implantation depth (>5.7mm)
