# Supplementary material for: Risk prediction models for permanent pacemaker implantation following transcatheter aortic valve replacement: a systematic review and meta-analysis
Source: Front Cardiovasc Med. 2025 Sep 25;12:1563597. doi: 10.3389/fcvm.2025.1563597 (PMC12507885; doi:10.3389/fcvm.2025.1563597)
Supplement: Supplementary file 5 [file Table5.xlsx]

## Sheet: Sheet1
INFORMATION			Agasthi P	Barrett CD	Kiani S	Liu J	Maeno Y	Qi Y	Truong VT	Tsushima T	Vejpongsa P
			2023	2023	2019	2024	2016	2023	2020	2020	2018
DEVELOPMENT STUDY	RISK OF BIAS (- / ? / +)	Participants	-	-	-	-	+	-	-	-	-
		Predictors	?	+	?	?	+	?	?	+	+
		Outcome	?	+	?	?	+	?	?	+	+
		Analysis	-	-	-	-	-	-	-	-	-
	APPLICABILITY (- / ? / +)	Participants	+	+	+	+	+	+	+	+	+
		Predictors	+	+	+	+	+	+	+	+	+
		Outcome	+	+	+	+	+	+	+	+	+
	OVERALL (- / ? / +)	RoB	-	-	-	-	-	-	-	-	-
		Applicability	+	+	+	+	+	+	+	+	+
	Validation Paper	Name Year			Black GB 2023						Shivamurthy P 2020
VALIDATION STUDY	RISK OF BIAS (- / ? / +)	Participants			+						-
		Predictors			+						+
		Outcome			+						+
		Analysis			?						-
	APPLICABILITY (- / ? / +)	Participants			+						+
		Predictors			+						+
		Outcome			+						+
	OVERALL (- / ? / +)	RoB			?						-
		Applicability			+						+
