# Supplementary material for: Risk prediction models for permanent pacemaker implantation following transcatheter aortic valve replacement: a systematic review and meta-analysis
Source: Front Cardiovasc Med. 2025 Sep 25;12:1563597. doi: 10.3389/fcvm.2025.1563597 (PMC12507885; doi:10.3389/fcvm.2025.1563597)
Supplement: Supplementary file 6 [file Table6.xlsx]

## Sheet: Sheet1
General information			Surgical technique-related parameters								Baseline anatomical characteristics of patients										Surgical procedure details						Other potential confounding factors
Paper Nr.	First author	Year	TAVI access route		Valve type		Valve size		Implantation depth		Sex		Body surface area		Preoperative conduction abnormalities		Degree of aortic valve calcification		Left ventricular outflow tract (LVOT) anatomy		Pre-dilation		Post-dilation		Procedure time		Anesthetic technique		Image-guided techniques
			no PPM implantation	PPM implantation	no PPM implantation	PPM implantation	no PPM implantation	PPM implantation	no PPM implantation	PPM implantation	no PPM implantation	PPM implantation	no PPM implantation	PPM implantation	no PPM implantation	PPM implantation	no PPM implantation	PPM implantation	no PPM implantation	PPM implantation	no PPM implantation	PPM implantation	no PPM implantation	PPM implantation	no PPM implantation	PPM implantation	no PPM implantation	PPM implantation
1	Agasthi P	2023	30d femoral: 583（75.4%） trans-aortic: 30（3.9%） subclavian: 3（0.4%） other: 157（20.3%） 1y femoral: 339（70.5%） trans-aortic: 23（4.8%） subclavian: 0 other: 119（24.7%）	30d femoral: 164（86.8%） trans-aortic: 2（1.1%） subclavian: 0 other: 23（12.2%） 1y femoral: 152（86.4%） trans-aortic: 2（1.1%） subclavian: 0 other: 22（12.5%）	30d balloon expandable valve: 641（82.7%） self-expanding valve: 134（17.3%） 1y balloon expandable valve: 399（83%） self-expanding valve: 82（17%）	30d balloon expandable valve: 130（68.8%） self-expanding valve: 59（31.2%） 1y balloon expandable valve: 119（67.6%） self-expanding valve: 57（32.4%）	30d 25.91±2.83 mm 1y 25.86±2.84 mm	30d 26.62±3.35 mm 1y 26.64±3.41 mm			30d female: 326/775 （42.1%） 1y female: 209/481 （43.5%）	30d female: 80/189 （42.3%） 1y female: 71/176 （40.3%）	30d 1.92±0.25 m2 1y 1.91±0.25 m2	30d 1.91±0.24 m2 1y 1.91±0.24 m2	30d RBBB: 84（10.9%） LBBB: 56（7.2%） 1st AVB: 159（20.6%） 1y RBBB: 48（10%） LBBB: 38（7.9%） 1st AVB: 88（18.3%）	30d RBBB: 55（29.1%） LBBB: 12（6.3%） 1st AVB: 53（28%） 1y RBBB: 51（29%） LBBB: 12（6.8%） 1st AVB: 53（30.1%）	30d aortic valve annular calcification: 625 (80.6%) valve calcium score: 2142.8±1575.84 1y aortic valve annular calcification: 374 (77.8%) valve calcium score: 2086.01±1618.12	30d aortic valve annular calcification: 171 (90.5%) valve calcium score: 2389.97±1561.903 1y aortic valve annular calcification: 158 (89.8%) valve calcium score: 2395.51±1558.78	30d Interventricular Septum Diastolic Thickness by 2-D echocardiography: 12.53±2.65 mm 1y Interventricular Septum Diastolic Thickness by 2-D echocardiography: 12.63±2.18 mm	30d Interventricular Septum Diastolic Thickness by 2-D echocardiography: 12.59±2.24 mm 1y Interventricular Septum Diastolic Thickness by 2-D echocardiography: 12.61±2.23 mm							30d moderate sedation: 140 (18.1%) general anesthesia: 635 (81.9%) 1y moderate sedation: 30 (6.2%) general anesthesia: 451 (93.8%)	30d moderate sedation: 37 (19.6%) general anesthesia: 152 (80.4%) 1y moderate sedation: 29 (16.5%) general anesthesia: 147 (83.5%)
2	Barrett CD	2023			training self-expanding valve: 82/405 (20.2%) validation self-expanding valve: 7/103 (6.8%)	training self-expanding valve: 29/78 (37.2%) validation self-expanding valve: 0									training RBBB: 28/405 (6.9%) LBBB: 48/405 (11.9%) LAFB: 30/405 (7.4%) LPFB: 2/405 (0.5%) validation RBBB: 7/103 (6.8%) LBBB: 6/103 (5.8%) LAFB: 20/103 (19.4%) LPFB: 3/103 (2.9%)	training RBBB: 32/78 (41.0%) LBBB: 5/78 (6.4%) LAFB: 16/78 (20.5%) LPFB: 2/78 (2.6%) validation RBBB: 12/20 (60.0%) LBBB: 0 LAFB: 6/20 (30.0%) LPFB: 0			training sepal wall thickness: 1.2 cm (median) validation sepal wall thickness: 1.2 cm (median)	training sepal wall thickness: 1.2 cm (median) validation sepal wall thickness: 1.3 cm (median)
3	Black GB	2023			balloon expandable valve		oversizing ≥16%: 24.1% oversizing (% of native annulus): 8.8±17.2	oversizing ≥16%: 41.7% oversizing (% of native annulus): 14.3±15.1			female: 250/613 (40.8%)	female: 20/48 (41.7%)			RBBB: 8.8% LBBB: 6.9% LAFB: 7% LPFB: 0.3% IVCD: 3.9%	RBBB: 50% LBBB: 4.2% LAFB: 20.8% LPFB: 0% IVCD: 2.1%													MDCT
4	Kiani S	2019			balloon expandable valve		20 mm: 5.3% 23 mm: 33.6% 26 mm: 38.3% 29 mm: 22.9% oversizing (%): 7.4 (0.4, 15.0)	20 mm: 0% 23 mm: 31.6% 26 mm: 42.1% 29 mm: 26.3% onersizing (%): 12.0 (2.2, 18.8)			female: 42.7%	female: 38.6%			1st AVB: 27.9% RBBB: 12.6% LBBB: 6.4% IVCD: 4.6%	1st AVB: 44.2% RBBB: 50.9% LBBB: 5.3% IVCD: 1.8%													MDCT
5	Liu J	2024			self-expanding valve: 111/127 (87.4%) balloon expandable valve: 16/127 (12.6%)	self-expanding valve: 53/57 (93.0%) balloon expandable valve: 4/57 (7.0%)			4.8±4.2 mm	7.2±5.1 mm	female: 54/127 (42.5%)	female: 26/57 (45.6%)			1st AVB: 15/127 (11.8%) RBBB: 8/127 (6.3%)	1st AVB: 4/57 (7.0%) RBBB: 5/57 (8.8%)	aortic valve calcification volume: 947.2±633.5 mm3	aortic valve calcification volume: 838.2±537.3 mm3
6	Maeno Y	2016			balloon expandable valve		20 mm: 2/205 (1.0%) 23 mm: 58/205 (28.3%) 26 mm: 26/205 (12.7%) 29 mm: 44/205 (21.5%) oversizing by area (%): 9.9±10.0	20 mm: 0/35 (0%) 23 mm: 4/35 (11.4%) 26 mm: 6/35 (17.1%) 29 mm: 13/35 (37.1%) oversizing by area (%): 10.3±7.6	5.2±1.3 mm	7.0±2.3 mm	female: 87/205 (42.6%)	female: 9/35 (25.7%)			RBBB: 25/205 (12.2%) LBBB: 29/205 (9.3%)	RBBB: 21/35 (60.0%) LBBB: 2/35 (5.7%)	total leaflet CA (mm3): 156.3 (69.6-299.8) RCC-upper leaflet CA (mm3): 26.5 (9.0-74.2) LCC-upper leaflet CA (mm3): 32.2 (9.4-74.4) NCC-DLZ CA (mm3): 32.2 (9.4-74.4) NCC-LVOT CA (mm3): 0.0 (0.0-0.08)	total leaflet CA (mm3): 271.3 (186.6-398.6) RCC-upper leaflet CA (mm3): 67.5 (43.6-124.2) LCC-upper leaflet CA (mm3): 71.3 (22.2-139.8) NCC-DLZ CA (mm3): 17.4 (1.2-51.6) NCC-LVOT CA (mm3): 0.8 (0.0-11.9)	LVEF (%): 61.5±44.7 LVEDD: 44.4±7.9 mm	LVEF (%): 59.3±9.2 LVEDD: 42.7±6.1 mm	73/205 (35.6%)	16/35 (45.7%)	15/205 (7.3%)	3/35 (8.6%)					MDCT
7	Qi Y	2023			self-expanding valve: 281/288 (97.57%) oversizing (%): 0.21±7.91	self-expanding valve: 48/48 (100%) oversizing (%): 1.37±7.53			5.08±3.74 mm	6.06±3.56	female: 162/288 (56.25%)	female: 32/48 (66.67%)			1st AVB: 13/288 (4.51%) LBBB: 7/288 (2.43%) RBBB: 11/288 (3.82%)	1st AVB: 4/48 (8.33%) LBBB: 0/288 (0%) RBBB: 9/48 (18.75%)					281/288 (97.57%)	47/48 (97.92%)	90/288 (31.25%)	13/48 (27.08%)	postoperative length of stay (days): 6.94±3.08	postoperative length of stay (days): 8.98±3.64
8	Shivamurthy P	2020	transfemoral: 744/827 (90%) transapical: 83/827 (10%)	transfemoral: 79/90 (87.8%) transapical: 11/90 (12.2%)							female: 406/827 (49.1%)	female: 48/90 (53.3%)			1st AVB: 184/827 (22.2%) 2nd AVB: 40/827 (0.5%) RBBB: 92/827 (11%) LBBB: 70/827 (8.46%)	1st AVB: 35/90 (38.8%) 2nd AVB: 1/90 (1%) RBBB: 38/90 (42.2%) LBBB: 9/90 (10%)									length of stay (days) :4.748	length of stay (days) :7.58
9	Truong VT	2020			balloon expandable valve: 263 (47%) mechanically expandable valve: 58 (11%) self-expandable valve: 236 (42%)						female: 268/557 (48%)				RBBB: 71/462 (15.4%) 1st AVB: 173/462 (37.4%) LBBB: 147/462 (31.8%)	RBBB: 36/95 (37.9%) 1st AVB: 132/95 (37.4%) LBBB: 147/462 (31.8%)
10	Tsushima T	2020			self-expandable valve: 205/409 (50.1%) new-generation valve: 263/409 (64.3%)	self-expandable valve: 68/98(69.4%) new-generation valve: 68/98 (69.4%)					female: 214/409 (52.3%)	female: 41/98 (41.8%)			LBBB: 38/409 (9.3%) RBBB: 42/409 (10.3%) LAFB: 27/409 (6.6%) LPFB: 3/409 (0.7%) 1st AVB: 55/409 (13.4%)	LBBB: 1/98 (1.0%) RBBB: 47/98 (48%) LAFB: 12/98 (12.2%) LPFB: 2/98 (2.0%) 1st AVB: 27/98 (27.6%)
11	Vejpongsa P	2018	transfemoral: 12365/16575 (74.6%) transapical: 4210/16575 (25.4%)	transfemoral: 1520/1825 (83.29%) transapical: 305/1825 (16.71%)							female: 8435/16575 (50.9%)	female: 860/1825 (47.1%)			RBBB: 450/16575 (2.7%) LBBB: 1280/16575 (7.7%) 1st AVB: 630/16575 (3.8%) 2nd AVB: 125/16575 (0.8%)	RBBB: 265/1825 (14.5%) LBBB: 390/1825 (21.4%) 1st AVB: 145/1825 (8%) 2nd AVB: 150/1825 (8.2%)									length of stay (days) : 6.9±6.4	length of stay (days) : 8.1±5.7
